# Supplementary material for: Resistin-like beta reduction is associated to low survival rate and is downregulated by adjuvant therapy in colorectal cancer patients
Source: Sci Rep. 2023 Jan 27;13:1490. doi: 10.1038/s41598-023-28450-1 (PMC9883247; doi:10.1038/s41598-023-28450-1)
Supplement: Supplementary file 1 — Supplementary Tables. [file 41598_2023_28450_MOESM1_ESM.xlsx]

## Sheet: Dataset
N°	Datasets	Organism	Individuals in the dataset	Platform	Healthy mucosa	Colon cancer	References
1	GSE44076	human	148	GPL13667	50	98	PMID: 34419169
2	GSE14333	human	290	GPL570	//	290	PMID: 19996206
3	GSE17538	human	238	GPL570	//	238	PMID: 30606770
4	GSE40967	human	585	GPL570	//	585	PMID: 23700391

## Sheet: Patient and tumor 
Colonna1	Colonna2
Characteristics	Cohort Patients (n=44)
Mean Age (SD, Range), Years	66.5 (9, 28—83)
Sex (Male/Female) (percent)	24/20 (54/45)
TNM (percent)
I	5 (11.4)
II	6 (13.64)
III	28 (63.64)
IV	5 (11.4)
Grading (percent)
G1 (well-differentiated)	2 (4.5)
G2 (moderately-differentiated)	28 (63.7)
G3 (poorly-differentiated)	14 (31.8)
Adjuvant Chemotherapy (percent)
Yes	19 (43.2)
No	20 (45.5)
NA	5 (11.4)
Median Follow-Up (SD, Range), Months	95 (31.02, 35-145)
Relapse (percent)
Yes	14 (31.8)
No	30 (68.2)
Radio-Chemotherapy
Post-operative	3
Pre-operative	2

## Sheet: Immunostaining HPA
Status	aB	STAI	INT	QUAN	LOC	Cells	N° bIO	Link
Healthy	HPA049152	high	Strong	75%-25%	Rectum	Glandular cells	3	https://www.proteinatlas.org/ENSG00000163515-RETNLB/tissue/rectum#img
Healthy	HPA049152	medium	Strong	<25%	colon	Glandular cells	1	https://www.proteinatlas.org/ENSG00000163515-RETNLB/tissue/colon#img
CRC	HPA049152	Not detected	Not detected	Not detected	Colon	Tumor cells	9	https://www.proteinatlas.org/ENSG00000163515-RETNLB/pathology/colorectal+cancer#img
STAI=staining; INT= intensity; QUN=quantity; AB= antibody; BIO= biopsies; LOC= localization
